# Supplementary material for: Genomic Basis of Lifestyle Divergence in Rice-Associated Burkholderia: From Pathogenesis to Plant Growth Promotion
Source: Int J Mol Sci. 2026 May 24;27(11):4730. doi: 10.3390/ijms27114730 (PMC13256967; doi:10.3390/ijms27114730)
Supplement: Supplementary file 1 [file ijms-27-04730-s001.zip]

Archive with 5 entries (5 files):
- Table_S1_Mobile_Genetic_Elements.xlsx
- Table_S2_CAZyme_Families.xlsx
- Table_S3_VFDB_Summary.xlsx
- Table_S4_CARD_Resistome.xlsx
- Table_S5_PHI_Phenotypes.xlsx
