# Supplementary material for: Genomic Basis of Lifestyle Divergence in Rice-Associated Burkholderia: From Pathogenesis to Plant Growth Promotion
Source: Int J Mol Sci. 2026 May 24;27(11):4730. doi: 10.3390/ijms27114730 (PMC13256967; doi:10.3390/ijms27114730)
Supplement: Supplementary file 1 [file ijms-27-04730-s001.zip › Table_S1_Mobile_Genetic_Elements.xlsx]

## Sheet: Tables S1-S5 Complete MGE
Table S1. Mobile Genetic Elements and ncRNA Distribution
Detailed distribution of genomic islands, prophages, CRISPR arrays, and non-coding RNAs based on raw annotation files
Genomic Islands Distribution
Strain	Sample ID	Genomic Islands	Total Length (kb)	Avg GC%	Genes per GI	HGT Potential
B. cepacia	A2	19	210	65.2%	10	Highest
B. vietnamiensis	A3	12	78	68.1%	7	High
B. gladioli	A4	14	195	66.8%	12	Highest
Prophage Regions Analysis
Strain	Sample ID	Prophage Count	Total Length (kb)	Avg Length (kb)	GC Content	Integration Status
B. cepacia	A2	2	77	38.5	63.4%	Integrated
B. vietnamiensis	A3	2	10	5.1	65.3%	Integrated
B. gladioli	A4	5	102	20.4	67.9%	Integrated
CRISPR Array Distribution
Strain	Sample ID	CRISPR Loci	Avg Length (bp)	Total Spacers	DR Length	Defense Activity
B. cepacia	A2	4	195	13	22	Moderate
B. vietnamiensis	A3	5	248	11	28	Active
B. gladioli	A4	12	201	36	25	Highly Active
Non-coding RNA Elements
ncRNA Type	B. cepacia	B. vietnamiensis	B. gladioli	Function	Conservation	Notes
tRNA	60	61	59	Protein synthesis	Highly conserved	Standard complement
5S rRNA	5	6	6	Ribosome structure	Highly conserved	Multiple copies
16S rRNA	1	1	1	Small ribosome subunit	Highly conserved	Phylogenetic marker
23S rRNA	1	1	1	Large ribosome subunit	Highly conserved	Catalytic center
Small RNAs	0	2	3	Gene regulation	Variable	Strain-specific
Table S5: MGE Summary and Biological Implications
Pathogenic strains (B. gladioli, B. cepacia) show expanded mobile genetic element repertoires compared to beneficial B. vietnamiensis, consistent with greater genomic plasticity and horizontal gene transfer capacity. B. gladioli exhibits the highest CRISPR diversity (12 loci), suggesting historical exposure to diverse MGEs and active adaptive immunity. The moderate MGE content in B. vietnamiensis…
Notes:
• Data extracted from raw annotation files for each strain (A2, A3, A4).
• Genomic islands represent hotspots of horizontal gene transfer and potential virulence acquisition.
• Prophages indicate historical viral infections and contribute to genome plasticity.
• CRISPR arrays function as adaptive immune systems against foreign DNA elements.
• B. gladioli shows highest overall MGE diversity, consistent with complex evolutionary history.
• Small RNA differences may reflect strain-specific regulatory adaptations.
• Complete element locations and sequences available upon request.
