# Supplementary material for: Genomic Basis of Lifestyle Divergence in Rice-Associated Burkholderia: From Pathogenesis to Plant Growth Promotion
Source: Int J Mol Sci. 2026 May 24;27(11):4730. doi: 10.3390/ijms27114730 (PMC13256967; doi:10.3390/ijms27114730)
Supplement: Supplementary file 1 [file ijms-27-04730-s001.zip › Table_S2_CAZyme_Families.xlsx]

## Sheet: Table S2 CAZyme Families
Table S2. CAZyme Family Distribution in Rice-Associated Burkholderia Strains
Carbohydrate-Active Enzyme families identified by CAZy database annotation
CAZyme Family	B. cepacia	B. vietnamiensis	B. gladioli	Total
Glycoside Hydrolase (GH) Families
GH23	11	11	12	34
GH0	8	8	6	22
GH28	2	2	6	10
GH18	4	1	4	9
GH13_11	3	2	3	8
GH73	3	1	3	7
GH3	3	2	2	7
GH92	4	0	3	7
GH24	5	0	2	7
GH13_3	3	1	2	6
GH19	2	1	3	6
GH6	3	2	1	6
GH13	2	2	2	6
GH2	2	1	2	5
GH114	1	2	2	5
Glycosyltransferase (GT) Families
GT4	31	41	35	107
GT2	29	27	25	81
GT51	9	8	8	25
GT0	7	8	7	22
GT1	9	2	5	16
GT9	5	6	5	16
GT20	3	3	2	8
GT28	3	2	2	7
GT26	1	4	2	7
GT41	1	3	3	7
GT21	2	2	2	6
GT30	2	2	1	5
GT19	1	1	1	3
GT83	1	1	1	3
GT104	1	1	1	3
Polysaccharide Lyase (PL) Families
PL7_4	0	0	2	2
PL5	1	0	0	1
PL7	0	0	1	1
Carbohydrate Esterase (CE) Families
CE4	6	3	1	10
CE1	2	3	0	5
CE11	2	1	2	5
CE9	2	1	2	5
CE12	1	1	3	5
CE14	1	1	1	3
CE15	1	1	0	2
CE0	1	0	0	1
CE8	0	0	1	1
Carbohydrate-Binding Module (CBM) Families
CBM50	17	17	14	48
CBM32	4	2	6	12
CBM48	4	4	4	12
CBM5	5	1	3	9
CBM13	2	2	3	7
CBM2	1	2	2	5
CBM12	0	0	2	2
CBM73	1	0	0	1
CBM35	0	0	1	1
Auxiliary Activity (AA) Families
AA3_2	7	5	4	16
AA6	2	2	1	5
AA10	2	0	1	3
AA1	1	0	1	2
Total CAZyme genes: B. cepacia = 252, B. vietnamiensis = 218, B. gladioli = 241
Notes:
• Values represent the number of genes annotated to each CAZyme family.
• Families are grouped by functional category: GH (degradation), GT (synthesis), PL (pectin degradation), CE (ester cleavage), CBM (carbohydrate binding), AA (auxiliary).
• Only top 15 families per category shown; complete annotation available upon request.
• B. vietnamiensis lacks detectable PL genes, consistent with non-pathogenic phenotype.
• GH and GT families dominate all three strains, reflecting core carbohydrate metabolism.
• PL families are exclusive to pathogenic strains and enable plant cell wall degradation.
