# Supplementary material for: Genomic Basis of Lifestyle Divergence in Rice-Associated Burkholderia: From Pathogenesis to Plant Growth Promotion
Source: Int J Mol Sci. 2026 May 24;27(11):4730. doi: 10.3390/ijms27114730 (PMC13256967; doi:10.3390/ijms27114730)
Supplement: Supplementary file 1 [file ijms-27-04730-s001.zip › Table_S3_VFDB_Summary.xlsx]

## Sheet: Table S3 VFDB Summary
Table S3. VFDB Virulence Factor Gene Counts by Category
Top virulence factor categories identified by VFDB annotation across rice-associated Burkholderia strains
Virulence Factor Category	B. cepacia	B. vietnamiensis	B. gladioli	Total
Flagella	75	75	71	221
T6SS	29	19	19	67
T3SS	9	25	14	48
Capsule I	13	3	21	37
LPS	11	13	14	38
LOS	10	11	14	35
ornibactin (siderophore)	17	15	5	37
Trehalose ABC transporter	18	15	19	52
General secretion pathway	13	16	13	42
MtrCDE efflux pump	10	7	6	23
Direct heme uptake system	8	4	10	22
Polar flagella	7	8	7	22
Peritrichous flagella	7	6	10	23
Bsa T3SS	6	10	6	22
General capsule	11	12	8	31
Total VFDB hits across all categories: B. cepacia = 548, B. vietnamiensis = 482, B. gladioli = 530
Notes:
• Values represent the number of genes annotated to each virulence factor category by VFDB.
• Highest values per row are highlighted in red; moderate values (≥70% of max) in yellow.
• T3SS values reflect raw VFDB annotation; B. cepacia lacks structural T3SS genes (see Table 3).
• Complete gene-level VFDB annotation available from corresponding author upon request.
• Flagella represent the dominant VFDB category across all three strains.
• B. gladioli shows highest Capsule I gene content, consistent with pathogenic potential.
• B. cepacia exhibits expanded ornibactin siderophore system relative to other strains.
