# Supplementary material for: Genomic Basis of Lifestyle Divergence in Rice-Associated Burkholderia: From Pathogenesis to Plant Growth Promotion
Source: Int J Mol Sci. 2026 May 24;27(11):4730. doi: 10.3390/ijms27114730 (PMC13256967; doi:10.3390/ijms27114730)
Supplement: Supplementary file 1 [file ijms-27-04730-s001.zip › Table_S4_CARD_Resistome.xlsx]

## Sheet: Table S4 CARD Resistome
Table S4. CARD Antibiotic Resistance Gene Categories
Distribution of antibiotic resistance mechanisms across rice-associated Burkholderia strains
Resistance Mechanism Category	B. cepacia	B. vietnamiensis	B. gladioli	Total
Efflux pump complex/subunit	295	205	255	755
Two-component regulatory system	178	119	162	459
Molecular bypass protein	40	30	32	102
Resistance gene cluster/cassette	40	29	31	100
Glycopeptide resistance determinant	39	29	31	99
Permeability modulating protein	30	22	38	90
Antibiotic inactivation enzyme	29	19	29	77
Cell wall charge alteration	21	20	17	58
Polymyxin resistance determinant	20	19	16	55
Beta-lactam resistance determinant	19	14	22	55
Aminoglycoside resistance determinant	18	17	16	51
Resistance gene variant/mutant	20	15	15	50
Beta-lactam resistance modulator	13	10	17	40
Total CARD ARGs: B. cepacia = 404, B. vietnamiensis = 288, B. gladioli = 358 (Total = 1050)
Notes:
• Values represent the number of genes annotated to each resistance mechanism by CARD.
• Highest values per category highlighted in red; high values (≥80% of max) in yellow.
• Efflux pumps constitute the dominant resistance mechanism across all strains (60-73% of total ARGs).
• B. cepacia shows the highest absolute ARG count (404) and highest efflux pump representation.
• Two-component regulatory systems modulate efflux pump expression and represent secondary category.
• Beta-lactam resistance determinants include intrinsic enzymes (LRA-1, NmcR, OXA variants).
• Polymyxin and cell wall charge alteration genes reflect adaptation to cationic antimicrobials.
• Complete gene-level CARD annotation available from corresponding author upon request.
• ARGs are predominantly intrinsic and chromosomally encoded, not plasmid-associated.
