# Supplementary material for: Genomic Basis of Lifestyle Divergence in Rice-Associated Burkholderia: From Pathogenesis to Plant Growth Promotion
Source: Int J Mol Sci. 2026 May 24;27(11):4730. doi: 10.3390/ijms27114730 (PMC13256967; doi:10.3390/ijms27114730)
Supplement: Supplementary file 1 [file ijms-27-04730-s001.zip › Table_S5_PHI_Phenotypes.xlsx]

## Sheet: Table S5 PHI-base Phenotypes
Table S5. PHI-base Phenotype Distribution Across Rice-Associated Burkholderia Strains
Distribution of pathogen-host interaction phenotypes identified by PHI-base annotation
Phenotype Category	B. cepacia	B. vietnamiensis	B. gladioli	Total
Reduced virulence	428	380	400	1208
Unaffected pathogenicity	180	160	170	510
Hypervirulence	62	60	54	176
Loss of pathogenicity	25	20	22	67
Effector (plant avirulence determinant)	17	15	13	45
Chemical sensitivity/resistance	12	10	11	33
Lethal	8	6	7	21
Total PHI-base annotated genes: B. cepacia = 732, B. vietnamiensis = 624, B. gladioli = 677
Notes:
• Values represent the number of genes annotated to each phenotype category by PHI-base.
• Highest values per category highlighted in red; high values (≥90% of max) in yellow.
• "Reduced virulence" represents the dominant category across all three strains.
• Hypervirulence genes are moderately represented, with slight enrichment in B. cepacia (62 vs ~57 avg).
• Effector genes (plant avirulence determinants) are present at low but consistent levels (13-17 genes).
• Loss of pathogenicity and lethal phenotypes represent minor categories.
• Chemical sensitivity/resistance genes reflect intrinsic resistance mechanisms.
• Complete gene-level PHI-base annotation available from corresponding author upon request.
• Data corresponds to Figure 5 in the main manuscript.
